# Supplementary material for: Humoral and cellular immunity against different SARS-CoV-2 variants in patients with chronic kidney disease
Source: Sci Rep. 2023 Nov 15;13:19932. doi: 10.1038/s41598-023-47130-8 (PMC10652016; doi:10.1038/s41598-023-47130-8)
Supplement: Supplementary file 3 — Supplementary Table S2. [file 41598_2023_47130_MOESM3_ESM.xlsx]

## Sheet: Sheet1
Lineage	Collection Date	GISAID accession number
BA.1.1	2022-01-02	EPI_ISL_8744064
BA.1.1	2022-01-01	EPI_ISL_8744066
BA.1.1	2022-01-03	EPI_ISL_8744067
BA.1	2022-01-04	EPI_ISL_9845747
BA.1.1	2022-01-03	EPI_ISL_8744068
BA.1.1	2022-01-04	EPI_ISL_8744069
BA.1	2022-01-01	EPI_ISL_9845742
BA.1	2022-01-06	EPI_ISL_9845748
BA.1	2022-01-03	EPI_ISL_9845744
BA.1.1	2022-01-11	EPI_ISL_8744070
BA.1	2022-01-11	EPI_ISL_9845757
BA.1	2022-01-11	EPI_ISL_9845758
AY.127	2022-01-18	EPI_ISL_8930432
BA.1	2022-01-10	EPI_ISL_9845750
BA.1	2022-01-13	EPI_ISL_9845767
BA.1	2022-01-08	EPI_ISL_9845749
BA.1	2022-01-10	EPI_ISL_9845751
BA.1.18	2022-01-11	EPI_ISL_9845752
BA.1.18	2022-01-11	EPI_ISL_9845753
BA.1	2022-01-11	EPI_ISL_9845754
BA.2	2022-01-11	EPI_ISL_9845755
BA.2.2	2022-01-11	EPI_ISL_9845756
BA.2.2	2022-01-12	EPI_ISL_9845544
BA.1.1	2022-01-13	EPI_ISL_9845759
BA.2	2022-01-13	EPI_ISL_9845760
BA.1	2022-01-13	EPI_ISL_9845761
BA.1.1	2022-01-13	EPI_ISL_9845762
BA.2	2022-01-13	EPI_ISL_9845763
BA.2.2	2022-01-13	EPI_ISL_9845764
BA.1.1	2022-01-13	EPI_ISL_9953667
BA.1.1	2022-01-13	EPI_ISL_9845765
BA.2	2022-01-13	EPI_ISL_9953668
BA.1.1	2022-01-13	EPI_ISL_9845766
BA.1.1	2022-01-18	EPI_ISL_9845768
BA.1	2022-01-18	EPI_ISL_9845769
BA.2.2	2022-01-18	EPI_ISL_9953669
BA.1	2022-01-18	EPI_ISL_9845770
AY.127	2022-01-20	EPI_ISL_9845775
BA.1.1	2022-01-20	EPI_ISL_9845776
BA.2.3	2022-01-20	EPI_ISL_9845777
BA.1	2022-01-20	EPI_ISL_9845778
BA.1.1	2022-01-20	EPI_ISL_9845779
BA.1.1	2022-01-20	EPI_ISL_9845780
BA.1	2022-01-20	EPI_ISL_9845781
BA.1.1	2022-01-20	EPI_ISL_9845782
BA.1.1	2022-01-20	EPI_ISL_9845783
BA.1.14	2022-01-20	EPI_ISL_9845784
BA.2	2022-01-20	EPI_ISL_9845785
BA.1	2022-01-20	EPI_ISL_9845786
BA.2.2	2022-01-20	EPI_ISL_9845524
BA.1	2022-01-20	EPI_ISL_9845787
BA.2.2	2022-01-20	EPI_ISL_9845525
BA.1	2022-01-20	EPI_ISL_9845788
BA.1	2022-01-20	EPI_ISL_9845789
BA.2.2	2022-01-20	EPI_ISL_9845523
BA.1.1	2022-01-20	EPI_ISL_9845790
BA.1.1.18	2022-01-20	EPI_ISL_9845791
BA.1	2022-01-20	EPI_ISL_9845792
BA.1	2022-01-20	EPI_ISL_9845793
BA.1.1	2022-01-20	EPI_ISL_9845794
BA.1	2022-01-20	EPI_ISL_9845795
BA.1.17.2	2022-01-20	EPI_ISL_9845796
BA.1.1	2022-01-20	EPI_ISL_9845797
BA.1	2022-01-20	EPI_ISL_9845798
BA.1.15	2022-01-20	EPI_ISL_9845799
AY.127	2022-01-20	EPI_ISL_9845772
AY.127	2022-01-20	EPI_ISL_9845773
AY.127	2022-01-19	EPI_ISL_9845771
AY.127	2022-01-20	EPI_ISL_9845774
BA.2.2	2022-01-22	EPI_ISL_9845459
BA.2.2	2022-01-22	EPI_ISL_9845460
BA.2.2	2022-01-22	EPI_ISL_9845461
BA.2.2	2022-01-22	EPI_ISL_9845422
BA.2.2	2022-01-22	EPI_ISL_9845462
BA.2.2	2022-01-22	EPI_ISL_9845547
BA.2.2	2022-01-22	EPI_ISL_9845548
BA.2.2	2022-01-22	EPI_ISL_9845463
BA.2.2	2022-01-22	EPI_ISL_9845464
BA.2.2	2022-01-22	EPI_ISL_9845803
BA.2.2	2022-01-22	EPI_ISL_9845804
BA.2.2	2022-01-22	EPI_ISL_9845805
BA.2.2	2022-01-22	EPI_ISL_9845465
BA.2.2	2022-01-22	EPI_ISL_9845441
BA.2.2	2022-01-22	EPI_ISL_9845466
BA.2.2	2022-01-22	EPI_ISL_9845467
BA.2.2	2022-01-22	EPI_ISL_9845423
BA.2.2	2022-01-22	EPI_ISL_9845468
BA.2.2	2022-01-22	EPI_ISL_9845424
BA.2.2	2022-01-22	EPI_ISL_9845806
BA.2.2	2022-01-22	EPI_ISL_9845469
BA.2.2	2022-01-22	EPI_ISL_9845470
BA.2.2	2022-01-22	EPI_ISL_9845471
BA.2.2	2022-01-22	EPI_ISL_9845472
BA.2.2	2022-01-22	EPI_ISL_9845473
BA.2.2	2022-01-22	EPI_ISL_9845425
BA.2.2	2022-01-22	EPI_ISL_9845426
BA.2.2	2022-01-22	EPI_ISL_9845474
BA.2.2	2022-01-22	EPI_ISL_9845475
BA.2.2	2022-01-22	EPI_ISL_9845476
BA.2.2	2022-01-22	EPI_ISL_9845477
BA.2.2	2022-01-23	EPI_ISL_9845484
BA.1.1.1	2022-01-23	EPI_ISL_9845810
BA.2.2	2022-01-22	EPI_ISL_9845478
BA.2.2	2022-01-22	EPI_ISL_9845479
BA.2.2	2022-01-22	EPI_ISL_9845480
BA.2.2	2022-01-22	EPI_ISL_9845481
BA.2.2	2022-01-22	EPI_ISL_9845482
BA.2.2	2022-01-23	EPI_ISL_9845485
BA.2.2	2022-01-22	EPI_ISL_9845483
BA.2.2	2022-01-23	EPI_ISL_9845486
BA.2.2	2022-01-23	EPI_ISL_9845487
BA.2.2	2022-01-23	EPI_ISL_9845488
BA.2.2	2022-01-23	EPI_ISL_9845489
BA.2.2	2022-01-23	EPI_ISL_9845490
BA.2.2	2022-01-23	EPI_ISL_9845491
BA.2.2	2022-01-23	EPI_ISL_9845492
BA.2.2	2022-01-23	EPI_ISL_9845493
BA.2.2	2022-01-23	EPI_ISL_9845494
BA.2.2	2022-01-23	EPI_ISL_9845495
BA.2.2	2022-01-23	EPI_ISL_9845496
BA.2.2	2022-01-23	EPI_ISL_11413817
BA.2.2	2022-01-23	EPI_ISL_9845531
BA.2.2	2022-01-23	EPI_ISL_9845532
BA.1.1	2022-01-23	EPI_ISL_9845811
BA.2.2	2022-01-23	EPI_ISL_9845497
BA.2.2	2022-01-23	EPI_ISL_9845498
BA.2.2	2022-01-23	EPI_ISL_9845499
BA.2.2	2022-01-23	EPI_ISL_9845500
BA.1.1	2022-01-23	EPI_ISL_9845812
BA.2.2	2022-01-23	EPI_ISL_9845813
BA.2.2	2022-01-23	EPI_ISL_9845533
BA.2.2	2022-01-23	EPI_ISL_9845501
BA.2.2	2022-01-23	EPI_ISL_9845549
BA.2.2	2022-01-23	EPI_ISL_9845427
BA.2.2	2022-01-23	EPI_ISL_9845814
BA.2.2	2022-01-23	EPI_ISL_9845522
BA.2.2	2022-01-23	EPI_ISL_9845502
BA.2.2	2022-01-23	EPI_ISL_9845534
BA.2.2	2022-01-23	EPI_ISL_9845503
BA.2.2	2022-01-23	EPI_ISL_9845535
BA.2.2	2022-01-23	EPI_ISL_9845536
BA.2.2	2022-01-23	EPI_ISL_9845537
BA.2.2	2022-01-23	EPI_ISL_9845504
BA.2.2	2022-01-23	EPI_ISL_9845505
BA.2.2	2022-01-23	EPI_ISL_9845428
BA.2.2	2022-01-23	EPI_ISL_9845506
BA.2.2	2022-01-24	EPI_ISL_9845507
BA.2.2	2022-01-24	EPI_ISL_9845430
BA.2.2	2022-01-24	EPI_ISL_9845431
BA.2.2	2022-01-24	EPI_ISL_9845432
BA.2.2	2022-01-24	EPI_ISL_9845508
BA.2.2	2022-01-24	EPI_ISL_9845816
BA.2.2	2022-01-24	EPI_ISL_9845433
BA.2.2	2022-01-24	EPI_ISL_9845509
BA.2.2	2022-01-24	EPI_ISL_9845439
BA.2.2	2022-01-24	EPI_ISL_9845510
BA.2.2	2022-01-24	EPI_ISL_9845434
BA.2.2	2022-01-24	EPI_ISL_9845435
BA.2.2	2022-01-24	EPI_ISL_9845511
BA.2.2	2022-01-24	EPI_ISL_9845539
AY.127	2022-01-23	EPI_ISL_9845815
BA.2.2	2022-01-26	EPI_ISL_9845541
BA.2.2	2022-01-28	EPI_ISL_9845821
BA.2.2	2022-01-28	EPI_ISL_9845519
BA.2.2	2022-01-28	EPI_ISL_9845822
AY.127	2022-01-28	EPI_ISL_9845823
BA.2.2	2022-01-28	EPI_ISL_9845419
BA.2.2	2022-01-28	EPI_ISL_9845420
AY.127	2022-01-28	EPI_ISL_9845824
AY.127	2022-01-29	EPI_ISL_9845826
BA.1.1	2022-01-29	EPI_ISL_9845827
BA.1.1	2022-01-29	EPI_ISL_9845828
BA.2.2	2022-01-30	EPI_ISL_9845829
BA.2.10	2022-02-01	EPI_ISL_9845831
BA.2.2	2022-02-02	EPI_ISL_9845438
BA.2.2	2022-01-23	EPI_ISL_9845538
BA.1.1.2	2022-01-02	EPI_ISL_9845743
BA.2.2	2022-01-26	EPI_ISL_9845417
BA.2.2	2022-01-26	EPI_ISL_9845418
BA.2.2	2022-01-26	EPI_ISL_9845517
BA.2.2	2022-01-27	EPI_ISL_9845440
AY.127	2022-01-24	EPI_ISL_9845817
BA.2	2022-01-26	EPI_ISL_9845818
BA.2.10	2022-01-27	EPI_ISL_9845819
BA.2.2	2022-01-23	EPI_ISL_9845429
BA.2.2	2022-01-27	EPI_ISL_9845518
BA.2.2	2022-01-27	EPI_ISL_9845820
BA.2.2	2022-01-29	EPI_ISL_9845543
BA.2.2	2022-01-30	EPI_ISL_9845521
BA.2.2	2022-01-28	EPI_ISL_9845825
BA.2.2	2022-02-10	EPI_ISL_9845833
BA.2.2	2022-02-10	EPI_ISL_9845834
BA.2.2	2022-01-25	EPI_ISL_9845513
BA.2.2	2022-01-25	EPI_ISL_9845514
BA.2.2	2022-01-24	EPI_ISL_9845512
BA.2.2	2022-01-25	EPI_ISL_9845540
BA.2.2	2022-02-17	EPI_ISL_11413815
BA.2.2	2022-02-16	EPI_ISL_11413810
BA.2.2	2022-02-17	EPI_ISL_11413736
BA.2.2	2022-02-17	EPI_ISL_11413748
BA.2.2	2022-02-17	EPI_ISL_11413745
BA.2.2	2022-02-17	EPI_ISL_11413738
BA.2.2	2022-02-18	EPI_ISL_11413753
BA.2.2	2022-02-17	EPI_ISL_11413740
BA.2.2	2022-02-18	EPI_ISL_11413750
BA.2.2	2022-02-17	EPI_ISL_11413752
BA.2.2	2022-02-17	EPI_ISL_11413739
BA.2.2	2022-02-17	EPI_ISL_11413747
BA.2.2	2022-02-17	EPI_ISL_11413749
BA.2.2	2022-02-17	EPI_ISL_11413735
BA.2.2	2022-02-18	EPI_ISL_11413754
BA.2.2	2022-02-17	EPI_ISL_11413741
BA.2.2	2022-02-17	EPI_ISL_11413746
BA.2.2	2022-02-17	EPI_ISL_11413744
BA.2.2	2022-02-17	EPI_ISL_11413737
BA.2.2	2022-02-17	EPI_ISL_11413751
BA.2.2	2022-02-17	EPI_ISL_11413743
AY.127	2022-01-25	EPI_ISL_11413862
BA.2.2	2022-01-24	EPI_ISL_11413793
BA.2.2	2022-01-27	EPI_ISL_11413772
BA.2.2	2022-01-27	EPI_ISL_11413814
BA.2.2	2022-01-30	EPI_ISL_11413791
AY.127	2022-01-30	EPI_ISL_11413799
BA.2.10	2022-01-30	EPI_ISL_11413807
AY.127	2022-01-31	EPI_ISL_11413864
BA.2.2	2022-02-04	EPI_ISL_11413775
BA.2.2	2022-02-04	EPI_ISL_11413779
BA.2.10.1	2022-02-07	EPI_ISL_11413774
BA.2.2	2022-02-07	EPI_ISL_11413786
BA.2.2	2022-02-07	EPI_ISL_11413801
BA.2.2	2022-02-10	EPI_ISL_11413787
BA.2.2	2022-02-10	EPI_ISL_11413816
BA.2.2	2022-02-17	EPI_ISL_11413742
AY.127	2022-02-08	EPI_ISL_11413859
AY.127	2022-02-07	EPI_ISL_11413863
BA.2.2	2022-01-26	EPI_ISL_11413795
BA.2.2	2022-02-08	EPI_ISL_11413805
BA.2.2	2022-02-05	EPI_ISL_11413806
BA.2.2	2022-02-07	EPI_ISL_11413800
BA.2.2	2022-02-08	EPI_ISL_11413781
BA.2.2	2022-02-10	EPI_ISL_11413788
AY.127	2022-01-30	EPI_ISL_11413860
BA.2.2	2022-02-20	EPI_ISL_11413755
BA.2.2	2022-02-20	EPI_ISL_11413756
BA.2.2	2022-02-20	EPI_ISL_11413757
BA.2.2	2022-02-20	EPI_ISL_11413758
BA.2.2	2022-02-20	EPI_ISL_11413759
BA.2.2	2022-02-20	EPI_ISL_11413760
BA.2.2	2022-02-20	EPI_ISL_11413761
BA.2.2	2022-02-20	EPI_ISL_11413762
BA.2.2	2022-02-20	EPI_ISL_11413763
BA.2.2	2022-02-20	EPI_ISL_11413764
BA.2.2	2022-02-25	EPI_ISL_11413765
BA.2.2	2022-02-21	EPI_ISL_11413766
BA.2.2	2022-02-21	EPI_ISL_11413767
BA.2.2	2022-02-21	EPI_ISL_11413768
BA.2.2	2022-02-21	EPI_ISL_11413769
BA.2.2	2022-02-21	EPI_ISL_11413770
BA.2.2	2022-02-21	EPI_ISL_11413771
BA.2.2	2022-03-02	EPI_ISL_11413822
BA.2.2	2022-02-22	EPI_ISL_11413823
BA.2.2	2022-02-22	EPI_ISL_11413824
BA.2.2	2022-02-22	EPI_ISL_11413825
BA.2.2	2022-02-22	EPI_ISL_11414774
BA.2.2	2022-02-22	EPI_ISL_11413826
BA.2.2	2022-02-22	EPI_ISL_11413827
BA.2.2	2022-02-23	EPI_ISL_11413828
BA.2.2	2022-02-23	EPI_ISL_11413829
BA.2.2	2022-02-23	EPI_ISL_11413830
BA.2.2	2022-02-23	EPI_ISL_11414775
BA.2.2	2022-02-23	EPI_ISL_11413831
BA.2.2	2022-02-24	EPI_ISL_11413832
BA.2.2	2022-02-24	EPI_ISL_11413833
BA.2.2	2022-02-24	EPI_ISL_11413834
BA.2.2	2022-02-24	EPI_ISL_11413835
BA.2.2	2022-02-24	EPI_ISL_11413836
BA.2.2	2022-02-24	EPI_ISL_11413837
BA.2.2	2022-02-24	EPI_ISL_11413838
BA.2.2	2022-02-25	EPI_ISL_11413839
BA.2.2	2022-02-25	EPI_ISL_11413840
BA.2	2022-02-25	EPI_ISL_11413841
BA.2.2	2022-02-25	EPI_ISL_11413842
BA.2.2	2022-02-25	EPI_ISL_11413843
BA.2.2	2022-02-25	EPI_ISL_11413844
BA.2.2	2022-02-25	EPI_ISL_11413845
BA.2.2	2022-02-25	EPI_ISL_11413846
BA.2.2	2022-02-26	EPI_ISL_11413847
BA.2.2	2022-02-26	EPI_ISL_11413848
BA.2.2	2022-02-26	EPI_ISL_11413849
BA.2.2	2022-02-26	EPI_ISL_11413850
BA.2.2	2022-02-26	EPI_ISL_11413851
BA.2.2	2022-02-26	EPI_ISL_11413852
BA.2.2	2022-02-26	EPI_ISL_11413853
BA.2.2	2022-02-27	EPI_ISL_11413854
BA.2.2	2022-02-11	EPI_ISL_11413855
AY.127	2022-02-11	EPI_ISL_11413865
BA.2.2	2022-02-12	EPI_ISL_11413856
BA.2.2	2022-02-19	EPI_ISL_11413857
BA.2.2	2022-02-20	EPI_ISL_11413858
BA.2.2	2022-02-27	EPI_ISL_11413866
BA.2.2	2022-02-27	EPI_ISL_11413867
BA.2.2	2022-02-27	EPI_ISL_11413868
BA.2.2	2022-02-27	EPI_ISL_11413869
BA.2.2	2022-02-27	EPI_ISL_11413870
BA.2.2.1	2022-02-27	EPI_ISL_11413871
BA.2.2	2022-02-27	EPI_ISL_11413872
BA.2.2	2022-02-28	EPI_ISL_11413873
BA.2.2	2022-02-28	EPI_ISL_11413874
BA.2.2	2022-02-28	EPI_ISL_11413875
BA.2.2	2022-02-28	EPI_ISL_11413876
BA.2.2	2022-02-28	EPI_ISL_11413877
BA.2.10.1	2022-02-28	EPI_ISL_11413878
BA.2.2	2022-02-28	EPI_ISL_11413879
BA.2.2	2022-02-28	EPI_ISL_11413880
BA.2.2	2022-03-01	EPI_ISL_11413881
BA.2.2	2022-03-01	EPI_ISL_11413882
BA.2.2	2022-03-01	EPI_ISL_11413883
BA.2.2	2022-03-01	EPI_ISL_11413884
BA.2.2	2022-03-01	EPI_ISL_11413885
BA.2.2	2022-03-01	EPI_ISL_11413886
BA.2.2	2022-03-01	EPI_ISL_11413887
BA.2.2	2022-03-03	EPI_ISL_11413888
BA.2.2	2022-03-03	EPI_ISL_11413889
BA.2.2	2022-03-04	EPI_ISL_11413890
BA.2.2	2022-03-07	EPI_ISL_11413891
BA.2.2	2022-03-07	EPI_ISL_11413892
BA.2.2	2022-03-07	EPI_ISL_11413893
BA.2.2	2022-03-07	EPI_ISL_11413894
BA.2.2	2022-03-07	EPI_ISL_11413895
BA.2.2	2022-03-07	EPI_ISL_11413896
BA.2.2	2022-03-07	EPI_ISL_11413897
BA.2.2	2022-02-24	EPI_ISL_11413898
BA.2.2	2022-03-07	EPI_ISL_11413899
BA.2.2	2022-03-11	EPI_ISL_11413798
BA.2.2	2022-02-24	EPI_ISL_16347733
BA.2.2	2022-03-17	EPI_ISL_16347795
BA.2.2	2022-03-02	EPI_ISL_16347741
BA.2.2	2022-03-02	EPI_ISL_16347742
BA.2.2	2022-03-02	EPI_ISL_16347740
BA.2.2	2022-03-02	EPI_ISL_16347743
BA.2.2	2022-03-03	EPI_ISL_16347746
BA.2.2	2022-03-03	EPI_ISL_16347745
BA.2.2	2022-03-03	EPI_ISL_16347747
BA.2.2	2022-03-03	EPI_ISL_16347744
BA.2.2	2022-03-04	EPI_ISL_16347749
BA.2.2	2022-03-04	EPI_ISL_16347748
BA.2.2	2022-03-14	EPI_ISL_16347785
BA.2.2	2022-03-06	EPI_ISL_16347756
BA.2.2	2022-03-06	EPI_ISL_16347757
BA.2.2	2022-03-08	EPI_ISL_16347759
BA.2.2	2022-03-08	EPI_ISL_16347760
BA.2.2	2022-03-09	EPI_ISL_16347762
BA.2.2	2022-03-09	EPI_ISL_16347764
BA.2.2	2022-03-09	EPI_ISL_16347763
BA.2.2	2022-03-10	EPI_ISL_16347767
BA.2.2	2022-03-10	EPI_ISL_16347769
BA.2.2	2022-03-10	EPI_ISL_16347768
BA.2.2	2022-03-10	EPI_ISL_16347766
BA.2.2	2022-03-11	EPI_ISL_16347772
BA.2.2	2022-03-11	EPI_ISL_16347771
BA.2.2	2022-03-11	EPI_ISL_16347770
BA.2.2	2022-03-11	EPI_ISL_16347773
BA.2.2	2022-03-12	EPI_ISL_16347776
BA.2.2	2022-03-12	EPI_ISL_16347775
BA.2.2	2022-03-12	EPI_ISL_16347774
BA.2.2	2022-03-13	EPI_ISL_16347777
BA.2.2	2022-03-13	EPI_ISL_16347780
BA.2.2	2022-03-13	EPI_ISL_16347779
BA.2.2	2022-03-13	EPI_ISL_16347778
BA.2.2	2022-03-14	EPI_ISL_16347782
BA.2.2	2022-03-14	EPI_ISL_16347781
BA.2.2	2022-03-14	EPI_ISL_16347783
BA.2.2	2022-03-14	EPI_ISL_16347784
AY.127	2022-02-05	EPI_ISL_16347672
BA.2.2	2022-02-06	EPI_ISL_14241420
BA.2.2	2022-02-07	EPI_ISL_16347674
BA.2.2	2022-02-07	EPI_ISL_16347673
BA.2.2	2022-02-08	EPI_ISL_16347675
BA.2.2	2022-02-10	EPI_ISL_16347678
BA.2.2	2022-02-11	EPI_ISL_16347681
BA.2.2	2022-02-11	EPI_ISL_16347683
BA.2.2	2022-02-11	EPI_ISL_16347682
BA.2.2	2022-02-12	EPI_ISL_16347686
BA.2.2	2022-02-12	EPI_ISL_16347687
BA.2.2	2022-02-13	EPI_ISL_16347691
BA.2.2	2022-02-13	EPI_ISL_16347690
BA.2.2	2022-02-14	EPI_ISL_16347696
BA.2.2	2022-02-14	EPI_ISL_16347697
BA.2.2	2022-02-15	EPI_ISL_16347700
BA.2.2	2022-02-15	EPI_ISL_16347702
BA.2.2	2022-02-15	EPI_ISL_16347703
BA.2.2	2022-02-16	EPI_ISL_16347709
BA.2.2	2022-02-19	EPI_ISL_16347726
BA.2.2	2022-02-09	EPI_ISL_16347677
BA.2.2	2022-02-16	EPI_ISL_16347708
BA.2.2	2022-02-16	EPI_ISL_16347711
BA.2.2	2022-02-16	EPI_ISL_16347707
BA.2.2	2022-02-17	EPI_ISL_16347715
BA.2.2	2022-02-16	EPI_ISL_16347706
BA.2.2	2022-02-15	EPI_ISL_16347701
BA.2.2	2022-02-15	EPI_ISL_14241419
BA.2.2	2022-02-16	EPI_ISL_16347710
BA.2.2	2022-02-14	EPI_ISL_16347695
BA.2.2	2022-02-17	EPI_ISL_16347716
BA.2.2	2022-02-17	EPI_ISL_16347717
BA.2.2	2022-02-19	EPI_ISL_16347724
BA.2.2	2022-02-19	EPI_ISL_16347725
BA.2.2	2022-02-19	EPI_ISL_16347727
BA.2.2	2022-02-18	EPI_ISL_16347718
BA.2.10.1	2022-02-20	EPI_ISL_16347730
BA.2.10.1	2022-02-19	EPI_ISL_16347728
BA.2.2	2022-02-21	EPI_ISL_16347732
BA.2.2	2022-02-02	EPI_ISL_17684904
XM	2022-02-02	EPI_ISL_17684905
BA.2.2	2022-02-02	EPI_ISL_17684906
XM	2022-02-02	EPI_ISL_17684907
BA.2.2	2022-02-04	EPI_ISL_17684908
BA.2.2	2022-02-06	EPI_ISL_17684910
BA.2.2	2022-02-05	EPI_ISL_17684909
BA.2.2	2022-02-20	EPI_ISL_16347729
BA.2.2	2022-03-15	EPI_ISL_16347788
BA.2.2	2022-03-06	EPI_ISL_16347754
BA.2.2	2022-03-06	EPI_ISL_16347755
BA.2.2	2022-03-05	EPI_ISL_16347752
BA.2.2	2022-03-05	EPI_ISL_16347750
BA.2.2	2022-03-05	EPI_ISL_16347751
BA.2.2	2022-03-17	EPI_ISL_16347794
BA.2.2	2022-03-17	EPI_ISL_16347793
BA.2.2	2022-03-17	EPI_ISL_16347792
BA.2.2	2022-03-17	EPI_ISL_16347791
BA.2.2	2022-03-18	EPI_ISL_16347798
BA.2.2	2022-03-18	EPI_ISL_16347797
BA.2.2	2022-03-18	EPI_ISL_16347796
BA.2.2	2022-03-20	EPI_ISL_16347807
BA.2.2	2022-03-20	EPI_ISL_16347805
BA.2.2	2022-03-20	EPI_ISL_16347806
BA.2.2	2022-03-19	EPI_ISL_16347803
BA.2.2	2022-03-19	EPI_ISL_16347800
BA.2.2	2022-03-19	EPI_ISL_16347801
BA.2.2	2022-03-19	EPI_ISL_16347802
BA.2.2	2022-03-21	EPI_ISL_16347812
BA.2.2	2022-02-15	EPI_ISL_16347704
BA.2.2	2022-03-19	EPI_ISL_16347804
BA.2.2	2022-03-18	EPI_ISL_16347799
BA.2.2	2022-03-22	EPI_ISL_16347816
BA.2.2	2022-03-22	EPI_ISL_16347815
BA.2.2	2022-03-21	EPI_ISL_16347809
BA.2.2	2022-03-22	EPI_ISL_16347814
BA.2.2	2022-03-21	EPI_ISL_16347810
BA.2.2	2022-03-21	EPI_ISL_16347811
BA.2.2	2022-03-27	EPI_ISL_16347827
BA.2.2	2022-03-27	EPI_ISL_16347826
BA.2.2	2022-03-27	EPI_ISL_16347825
BA.2.2	2022-03-26	EPI_ISL_16347823
BA.2.2	2022-03-26	EPI_ISL_16347824
BA.2.2	2022-03-22	EPI_ISL_16347813
BA.2.2	2022-03-25	EPI_ISL_16347821
BA.2.2	2022-03-25	EPI_ISL_16347820
BA.2.2	2022-03-23	EPI_ISL_16347817
BA.2.2	2022-03-24	EPI_ISL_16347818
BA.2.2	2022-03-24	EPI_ISL_16347819
BA.2.2	2022-03-14	EPI_ISL_16347787
BA.2.2	2022-03-25	EPI_ISL_16347822
BA.2.2	2022-03-28	EPI_ISL_16347830
BA.2.2	2022-03-28	EPI_ISL_16347829
BA.2.2	2022-03-05	EPI_ISL_16347753
BA.2.2	2022-04-01	EPI_ISL_16347836
BA.2.2	2022-03-31	EPI_ISL_16347834
BA.2.2	2022-04-03	EPI_ISL_16347839
BA.2.2	2022-04-03	EPI_ISL_16347840
BA.2.2	2022-04-03	EPI_ISL_16347841
BA.2.2	2022-04-02	EPI_ISL_16347837
BA.2.2	2022-04-02	EPI_ISL_16347838
BA.2.2	2022-04-04	EPI_ISL_16347842
BA.2.2	2022-04-04	EPI_ISL_16347843
BA.2.2	2022-04-05	EPI_ISL_16347847
BA.2.2	2022-04-05	EPI_ISL_16347848
BA.2.2	2022-04-05	EPI_ISL_16347846
BA.2.2	2022-04-06	EPI_ISL_16347849
BA.2.2	2022-03-29	EPI_ISL_16347832
BA.2.2	2022-03-30	EPI_ISL_16347833
BA.2.2	2022-03-30	EPI_ISL_17684913
BA.2.10.1	2022-03-29	EPI_ISL_12313536
BA.2.2	2022-04-07	EPI_ISL_16347850
BA.2.2	2022-04-08	EPI_ISL_16347853
BA.2.2	2022-04-07	EPI_ISL_16347851
BA.2.2	2022-02-20	EPI_ISL_16347731
BA.2.2	2022-03-20	EPI_ISL_16347808
BA.2.2	2022-03-07	EPI_ISL_16347758
BA.2.2	2022-03-28	EPI_ISL_16347831
BA.2.2	2022-04-07	EPI_ISL_16347852
BA.2.2	2022-03-14	EPI_ISL_16347786
BA.2.2	2022-04-12	EPI_ISL_16347854
BA.2.2	2022-04-11	EPI_ISL_17684914
BA.2.2	2022-04-13	EPI_ISL_16347856
BA.2.2	2022-04-15	EPI_ISL_16347858
BA.2.2	2022-04-18	EPI_ISL_16347862
BA.2.2	2022-04-18	EPI_ISL_16347861
BA.2.2	2022-04-16	EPI_ISL_16347859
BA.2.2	2022-04-17	EPI_ISL_16347860
BA.2.2	2022-04-14	EPI_ISL_16347857
BA.2.2	2022-04-19	EPI_ISL_16347863
BA.2.2	2022-04-04	EPI_ISL_16347844
BA.2.2	2022-04-20	EPI_ISL_16347864
BA.2.2	2022-04-20	EPI_ISL_16347865
BA.2.2	2022-04-21	EPI_ISL_17684916
BA.2.2	2022-02-15	EPI_ISL_14241417
BA.2.2	2022-02-12	EPI_ISL_16347688
BA.2.2	2022-05-14	EPI_ISL_16347870
BA.2.2	2022-05-12	EPI_ISL_16347868
BA.2.2	2022-05-15	EPI_ISL_16347871
BA.2.2	2022-05-16	EPI_ISL_16347873
BA.2.2	2022-05-16	EPI_ISL_14241421
BA.2.2	2022-05-16	EPI_ISL_16347872
BA.2.2	2022-05-14	EPI_ISL_16347869
BA.2.2	2022-05-18	EPI_ISL_16347875
BA.2.2	2022-05-19	EPI_ISL_16347876
BA.2.2	2022-05-19	EPI_ISL_16347877
BA.2.2	2022-05-18	EPI_ISL_16347874
BA.2.2	2022-04-26	EPI_ISL_16347866
BA.2.2	2022-04-27	EPI_ISL_16347867
BA.2.2	2022-06-04	EPI_ISL_16347878
BA.2.2	2022-06-05	EPI_ISL_16347879
BA.2.2	2022-02-28	EPI_ISL_16347736
BA.2.2	2022-02-27	EPI_ISL_17684911
BA.2.2	2022-02-18	EPI_ISL_16347719
BA.5.1	2022-06-07	EPI_ISL_17684920
BA.5.2.1	2022-05-30	EPI_ISL_17684918
BA.2.2	2022-06-08	EPI_ISL_16347881
BA.2.2	2022-06-08	EPI_ISL_16347880
BA.2.2	2022-06-08	EPI_ISL_16347882
BA.2.2	2022-02-09	EPI_ISL_16347676
BA.2.2	2022-02-11	EPI_ISL_16347680
BA.2.2	2022-02-11	EPI_ISL_16347679
BA.2.2	2022-02-12	EPI_ISL_16347684
BA.2.2	2022-02-12	EPI_ISL_16347685
BA.2.2	2022-02-13	EPI_ISL_16347689
BA.2.2	2022-02-14	EPI_ISL_16347694
BA.2.2	2022-02-14	EPI_ISL_16347693
BA.2.2	2022-02-14	EPI_ISL_16347692
BA.2.2	2022-02-16	EPI_ISL_16347705
BA.2.2	2022-02-15	EPI_ISL_16347699
BA.2.2	2022-02-15	EPI_ISL_16347698
BA.2.2	2022-02-17	EPI_ISL_16347714
BA.2.2	2022-02-17	EPI_ISL_16347712
BA.2.2	2022-02-19	EPI_ISL_16347723
BA.2.2	2022-02-19	EPI_ISL_16347721
BA.2.2	2022-02-19	EPI_ISL_16347720
BA.2.12.1	2022-06-08	EPI_ISL_17684921
BA.2.2	2022-06-08	EPI_ISL_17684922
BA.2.2	2022-06-08	EPI_ISL_17684923
BA.2.2	2022-06-08	EPI_ISL_17684924
BA.2.2	2022-06-08	EPI_ISL_17684925
BA.5.2.1	2022-06-03	EPI_ISL_17684919
BA.2.2	2022-06-12	EPI_ISL_16347885
BA.2.2	2022-06-10	EPI_ISL_16347884
BA.2.2	2022-06-09	EPI_ISL_16347883
BA.2.2	2022-06-09	EPI_ISL_17684926
BA.2.2	2022-06-09	EPI_ISL_17684927
BA.2.2	2022-06-09	EPI_ISL_17684928
BA.2.12.1	2022-06-09	EPI_ISL_17684929
BA.2.9	2022-06-10	EPI_ISL_17684930
BA.2.2	2022-06-10	EPI_ISL_17684931
BA.2.12.1	2022-06-11	EPI_ISL_17684932
BA.2.2	2022-06-11	EPI_ISL_17684933
BA.2.2	2022-06-11	EPI_ISL_17684934
BA.2.2	2022-06-12	EPI_ISL_17684935
BA.2.2	2022-06-13	EPI_ISL_16347887
BA.2.2	2022-06-13	EPI_ISL_16347886
BA.2.2	2022-04-01	EPI_ISL_16347835
BA.2.2	2022-03-10	EPI_ISL_16347765
BA.2.2	2022-03-16	EPI_ISL_14241416
BA.2.2	2022-04-13	EPI_ISL_16347855
BA.2.2	2022-02-17	EPI_ISL_16347713
BA.2.2	2022-02-19	EPI_ISL_16347722
BA.2.2	2022-04-05	EPI_ISL_16347845
BA.2.2	2022-06-13	EPI_ISL_17684936
BA.2.2	2022-06-13	EPI_ISL_17684937
BA.2.2	2022-06-13	EPI_ISL_17684938
BA.2.2	2022-06-15	EPI_ISL_16347888
BA.2.2	2022-06-16	EPI_ISL_16347889
BA.2.2	2022-06-19	EPI_ISL_17684939
BA.2.2	2022-06-19	EPI_ISL_17684940
BA.2.2	2022-06-20	EPI_ISL_16347890
BA.2.2	2022-06-20	EPI_ISL_16347891
BA.2.12.1	2022-06-22	EPI_ISL_17684941
BA.2.12.1	2022-06-22	EPI_ISL_17684942
BA.2.2	2022-06-22	EPI_ISL_17684943
BA.4.1	2022-06-22	EPI_ISL_17684944
BA.2.74	2022-06-23	EPI_ISL_17684945
BA.2.2	2022-06-23	EPI_ISL_17684946
BA.2.2	2022-06-23	EPI_ISL_17684947
BA.2.2	2022-06-24	EPI_ISL_17684948
BA.2.2	2022-06-24	EPI_ISL_17684949
BA.2.12.1	2022-06-24	EPI_ISL_17684950
BA.2.2	2022-06-24	EPI_ISL_17684951
BA.2.12.1	2022-06-24	EPI_ISL_17684952
BA.2.2	2022-06-25	EPI_ISL_17684953
BA.2.2	2022-06-25	EPI_ISL_17684954
BA.2.2	2022-06-25	EPI_ISL_17684955
BA.2.2	2022-06-26	EPI_ISL_17684956
BA.2.12.1	2022-06-26	EPI_ISL_17684957
BA.2.2	2022-06-26	EPI_ISL_17684958
BA.2.12.1	2022-06-26	EPI_ISL_17684959
BA.2.2	2022-06-26	EPI_ISL_17684960
BA.2.2	2022-06-28	EPI_ISL_16347895
BA.2.2	2022-06-28	EPI_ISL_16347894
BA.2.2	2022-06-27	EPI_ISL_16347893
BA.2.2	2022-06-29	EPI_ISL_16347897
BA.2.2	2022-06-29	EPI_ISL_16347898
BA.2.2	2022-06-29	EPI_ISL_16347896
BA.5.2	2022-06-29	EPI_ISL_16347899
BA.5.2.1	2022-06-24	EPI_ISL_16347892
BA.2.12.1	2022-07-04	EPI_ISL_16347905
WONG_KWAN|NPS|2022-07-04	2022-07-04	EPI_ISL_16347906
BA.2.2	2022-06-28	EPI_ISL_17684961
BA.2.2	2022-06-28	EPI_ISL_17684962
BA.2.2	2022-06-28	EPI_ISL_17684963
BA.5.1.4	2022-06-28	EPI_ISL_17684964
BA.2.2	2022-07-03	EPI_ISL_16347904
BA.2.2	2022-06-30	EPI_ISL_16347901
BA.5.2.1	2022-06-29	EPI_ISL_17684965
BA.2.2	2022-06-29	EPI_ISL_17684966
BA.2.2	2022-06-29	EPI_ISL_17684967
BA.2.12.1	2022-06-29	EPI_ISL_17684968
BA.2.12.1	2022-06-30	EPI_ISL_17684969
BA.2.2	2022-06-30	EPI_ISL_17684970
BA.2.2	2022-07-01	EPI_ISL_17684971
BA.2.2	2022-07-01	EPI_ISL_17684972
BA.2.2	2022-07-01	EPI_ISL_17684973
BA.2.12.1	2022-07-02	EPI_ISL_17684974
BA.2.2	2022-07-02	EPI_ISL_17684975
BA.2.2	2022-07-03	EPI_ISL_17684976
BA.2.2	2022-07-03	EPI_ISL_17684977
BA.2.2	2022-07-04	EPI_ISL_17684978
BA.5.6	2022-07-04	EPI_ISL_17684979
BA.2.2	2022-07-01	EPI_ISL_16347903
BA.2.2	2022-07-01	EPI_ISL_16347902
BA.2.2	2022-06-30	EPI_ISL_16347900
BA.2.2	2022-07-05	EPI_ISL_16347907
BA.2.2	2022-07-06	EPI_ISL_16347909
BA.2.2	2022-07-06	EPI_ISL_16347910
BA.2.2	2022-07-05	EPI_ISL_16347908
BA.2.2	2022-07-05	EPI_ISL_17684980
BA.2.2	2022-07-05	EPI_ISL_17684981
BA.2.2	2022-07-06	EPI_ISL_17684982
BA.2.2	2022-07-09	EPI_ISL_16347911
BA.2.2	2022-07-07	EPI_ISL_17684983
BA.2.12.1	2022-07-08	EPI_ISL_17684984
BA.2.2	2022-07-08	EPI_ISL_17684985
BA.2.12.1	2022-07-08	EPI_ISL_17684986
BA.2.2	2022-07-09	EPI_ISL_17684987
BA.2.2	2022-07-09	EPI_ISL_17684988
BA.2.2	2022-07-10	EPI_ISL_17684989
BA.2.2	2022-07-10	EPI_ISL_17684990
BA.2.2	2022-07-10	EPI_ISL_17684991
BA.5.2	2022-07-11	EPI_ISL_17684992
BA.2.2	2022-07-11	EPI_ISL_17684993
BA.2.2	2022-07-11	EPI_ISL_17684994
BA.2.2	2022-07-12	EPI_ISL_16347914
BA.2.2	2022-07-11	EPI_ISL_16347912
BA.2.2	2022-07-11	EPI_ISL_16347913
BA.2.2	2022-07-13	EPI_ISL_16347916
BA.2.2	2022-07-13	EPI_ISL_16347917
BA.2.2	2022-07-14	EPI_ISL_16347920
BA.2.2	2022-07-15	EPI_ISL_16347922
BA.2.2	2022-07-14	EPI_ISL_16347919
BA.2.2	2022-07-14	EPI_ISL_16347918
BA.2.2	2022-07-14	EPI_ISL_16347921
BA.2.2	2022-07-12	EPI_ISL_17684995
BA.2.2	2022-07-12	EPI_ISL_17684996
BA.2.2	2022-07-13	EPI_ISL_17684997
BA.2.2	2022-07-12	EPI_ISL_16347915
BA.2.2	2022-07-15	EPI_ISL_16347923
BA.2.2	2022-07-15	EPI_ISL_17684999
BA.2.2	2022-07-16	EPI_ISL_17685000
BA.2.2	2022-07-16	EPI_ISL_17685001
BA.2.2	2022-07-13	EPI_ISL_17684998
BA.2.2	2022-07-17	EPI_ISL_17685002
BA.2.2	2022-07-17	EPI_ISL_17685003
BA.2.2	2022-07-17	EPI_ISL_17685004
BA.2.2	2022-07-17	EPI_ISL_17685005
BA.2.2	2022-07-18	EPI_ISL_16347925
BA.2.2	2022-07-18	EPI_ISL_16347924
BA.2.2	2022-07-18	EPI_ISL_16347926
BA.2.2	2022-07-19	EPI_ISL_17685006
BA.2.2	2022-07-19	EPI_ISL_17685007
BA.2.2	2022-07-19	EPI_ISL_17685008
BA.2.2	2022-07-19	EPI_ISL_17685009
BA.2.2	2022-07-19	EPI_ISL_17685010
BA.2.2	2022-07-21	EPI_ISL_16347928
BA.4.1	2022-07-21	EPI_ISL_16347930
BA.2.2	2022-07-21	EPI_ISL_16347929
BA.2.2	2022-07-21	EPI_ISL_16347927
BA.2.2	2022-07-20	EPI_ISL_17685011
BA.2.2	2022-07-20	EPI_ISL_17685012
BA.2.2	2022-07-24	EPI_ISL_16347933
BA.2.2	2022-07-25	EPI_ISL_16347937
BA.2.2	2022-07-25	EPI_ISL_16347935
BA.2.2	2022-07-23	EPI_ISL_16347932
BA.2.2	2022-07-24	EPI_ISL_17685016
BA.2.2	2022-07-25	EPI_ISL_16347936
BA.2.2	2022-07-22	EPI_ISL_17685013
BA.2.2	2022-07-22	EPI_ISL_17685014
BA.2.2	2022-07-23	EPI_ISL_17685015
BA.2.2	2022-07-24	EPI_ISL_17685017
BA.2.2	2022-07-24	EPI_ISL_17685018
BA.4.1	2022-07-25	EPI_ISL_17685019
BA.2.2	2022-07-25	EPI_ISL_17685020
BA.2.2	2022-07-26	EPI_ISL_17685021
BA.2.2	2022-07-26	EPI_ISL_17685022
BA.2.2	2022-07-25	EPI_ISL_16347934
BA.2.2	2022-07-27	EPI_ISL_16347939
BA.2.2	2022-07-26	EPI_ISL_17685023
BA.2.12.1	2022-07-26	EPI_ISL_16347938
BA.2.2	2022-08-07	EPI_ISL_16347946
BA.2.2	2022-08-07	EPI_ISL_16347945
BA.2.2	2022-08-04	EPI_ISL_17685039
BA.2.2	2022-08-04	EPI_ISL_17685040
BA.2.2	2022-08-05	EPI_ISL_17685041
BA.2.2	2022-08-06	EPI_ISL_17685042
BA.2.2	2022-08-06	EPI_ISL_17685043
BA.2.2	2022-08-06	EPI_ISL_17685044
BA.2.12.1	2022-08-07	EPI_ISL_17685045
BA.2.12.1	2022-08-07	EPI_ISL_17685046
BA.2.12.1	2022-08-11	EPI_ISL_16347949
BA.2.2	2022-08-09	EPI_ISL_16347948
BA.2.2	2022-08-09	EPI_ISL_17685047
BA.2.2	2022-08-09	EPI_ISL_17685048
BA.4.1	2022-08-10	EPI_ISL_17685049
BA.2.2	2022-08-10	EPI_ISL_17685050
BA.2.12.1	2022-08-10	EPI_ISL_17685051
BA.5.2.1	2022-08-07	EPI_ISL_16347947
BA.2.2	2022-07-22	EPI_ISL_16347931
BA.2.2	2022-08-22	EPI_ISL_16347981
BA.2.2	2022-08-15	EPI_ISL_16347952
BA.2.2	2022-08-12	EPI_ISL_17685052
BA.2.2	2022-08-12	EPI_ISL_17685053
BA.2.2	2022-08-12	EPI_ISL_17685054
BA.5.2	2022-08-13	EPI_ISL_17685055
BA.5.6	2022-08-13	EPI_ISL_17685056
BA.2.2	2022-08-13	EPI_ISL_17685057
BA.2.2	2022-08-14	EPI_ISL_17685058
BA.2.2	2022-08-14	EPI_ISL_17685059
BA.2.2	2022-08-14	EPI_ISL_17685060
BA.2.2	2022-08-15	EPI_ISL_17685061
BA.5.2	2022-08-15	EPI_ISL_17685062
BA.4.1	2022-08-16	EPI_ISL_17685063
BA.2.2	2022-08-16	EPI_ISL_17685064
BA.2.12.1	2022-08-16	EPI_ISL_17685065
BA.2.2	2022-08-17	EPI_ISL_17685066
BA.5.6	2022-08-17	EPI_ISL_17685067
BA.2.2	2022-08-17	EPI_ISL_17685068
BA.5.2.1	2022-08-18	EPI_ISL_17685069
BA.2.2	2022-08-18	EPI_ISL_17685070
BA.2.2	2022-08-21	EPI_ISL_16347964
BA.2.2	2022-08-20	EPI_ISL_16347963
BA.2.2	2022-08-18	EPI_ISL_16347953
BA.5.6	2022-07-27	EPI_ISL_17685024
BA.4.1	2022-07-27	EPI_ISL_17685025
BA.2.2	2022-07-27	EPI_ISL_17685026
BA.2.2	2022-07-29	EPI_ISL_16347941
BA.2.2	2022-07-29	EPI_ISL_16347940
BA.2.2	2022-07-28	EPI_ISL_17685027
BA.2.2	2022-07-28	EPI_ISL_17685028
BA.2.2	2022-07-29	EPI_ISL_17685029
BA.2.2	2022-07-29	EPI_ISL_17685030
BA.2.2	2022-07-30	EPI_ISL_17685031
BA.2.2	2022-07-30	EPI_ISL_17685032
BA.2.2	2022-07-31	EPI_ISL_17685033
BA.2.2	2022-07-31	EPI_ISL_17685034
BA.2.2	2022-08-03	EPI_ISL_16347943
BA.2.2	2022-08-04	EPI_ISL_16347944
BA.2.2	2022-08-02	EPI_ISL_16347942
BA.5.2	2022-08-02	EPI_ISL_17685036
BA.2.2	2022-08-01	EPI_ISL_17685035
BA.2.2	2022-08-03	EPI_ISL_17685037
BA.2.2	2022-08-03	EPI_ISL_17685038
BA.5.2.1	2022-08-25	EPI_ISL_16348047
BA.5.2	2022-08-22	EPI_ISL_16347967
BA.2.2	2022-08-22	EPI_ISL_16347980
BE.1	2022-08-22	EPI_ISL_16347978
BA.2.2	2022-08-22	EPI_ISL_16347968
BA.5.2	2022-08-22	EPI_ISL_16347976
BA.5.2	2022-08-22	EPI_ISL_16347977
BA.2.2	2022-08-23	EPI_ISL_16348007
BA.5.2	2022-08-19	EPI_ISL_16347962
BA.4.1	2022-08-23	EPI_ISL_16348009
BA.2.2	2022-08-22	EPI_ISL_16347966
BA.2.12.1	2022-08-23	EPI_ISL_16348001
BA.5	2022-08-22	EPI_ISL_16347975
BA.5.2	2022-08-22	EPI_ISL_16347974
BA.5.2	2022-08-22	EPI_ISL_16347973
BA.2.2	2022-08-22	EPI_ISL_16347972
BA.2.2	2022-08-23	EPI_ISL_16347995
BA.2.2	2022-08-23	EPI_ISL_17685071
BA.2.2	2022-08-23	EPI_ISL_16347998
BA.5.6	2022-08-23	EPI_ISL_16347999
BA.5.6	2022-08-22	EPI_ISL_16347969
BA.5.2	2022-08-23	EPI_ISL_16348000
BA.2.2	2022-08-22	EPI_ISL_16347971
BA.2.2	2022-08-22	EPI_ISL_16347970
BA.5.6	2022-08-25	EPI_ISL_16348046
BA.4.1	2022-08-25	EPI_ISL_16348049
BA.5.1	2022-08-23	EPI_ISL_16347994
BA.2.2	2022-08-23	EPI_ISL_16347993
BA.2.2	2022-08-25	EPI_ISL_16348043
BA.2.2	2022-08-26	EPI_ISL_16348050
BA.5.2.1	2022-08-26	EPI_ISL_16348053
BA.2.2	2022-08-26	EPI_ISL_16348051
BA.5.6	2022-08-26	EPI_ISL_16348054
BA.2.2	2022-08-26	EPI_ISL_16348052
BA.2.2	2022-08-19	EPI_ISL_16347960
BA.2.2	2022-08-24	EPI_ISL_16348038
BA.5.2	2022-08-24	EPI_ISL_16348035
BA.2.2	2022-08-22	EPI_ISL_16347979
BA.2.12.1	2022-08-22	EPI_ISL_16347982
BA.2.12.1	2022-08-14	EPI_ISL_16347950
BA.2.12.1	2022-08-14	EPI_ISL_16347951
BA.2.2	2022-08-19	EPI_ISL_16347961
BA.2.2	2022-08-23	EPI_ISL_16348016
BA.4.1	2022-08-23	EPI_ISL_16348002
BA.5.5	2022-08-23	EPI_ISL_16348006
BA.2.12.1	2022-08-23	EPI_ISL_16348004
BA.5.1	2022-08-23	EPI_ISL_16348014
BA.2.12.1	2022-08-23	EPI_ISL_16347997
BA.2.2	2022-08-23	EPI_ISL_16347996
BA.5.6	2022-08-23	EPI_ISL_16348015
BA.2.2	2022-08-23	EPI_ISL_16348012
BA.5.6	2022-08-23	EPI_ISL_16348005
BA.2.2	2022-08-23	EPI_ISL_16348010
BA.5.6	2022-08-23	EPI_ISL_16348003
BA.2.2	2022-08-23	EPI_ISL_16348011
BA.2.2	2022-08-23	EPI_ISL_16348008
BA.2.2	2022-08-23	EPI_ISL_16348013
BA.5.2	2022-08-24	EPI_ISL_16348023
BA.4.1	2022-08-23	EPI_ISL_16347988
BA.5.2	2022-08-23	EPI_ISL_16347984
BA.5.1	2022-08-23	EPI_ISL_16347989
BA.5.2	2022-08-23	EPI_ISL_16347983
BA.5.1	2022-08-19	EPI_ISL_16347955
BA.2.12.1	2022-08-19	EPI_ISL_16347957
BA.2.2	2022-08-19	EPI_ISL_16347956
BA.2.2	2022-08-19	EPI_ISL_16347954
BA.5.6	2022-08-21	EPI_ISL_16347965
BA.2.12.1	2022-08-19	EPI_ISL_16347958
BA.2.2	2022-08-19	EPI_ISL_16347959
BA.2.2	2022-08-23	EPI_ISL_16347990
BA.2.2	2022-08-23	EPI_ISL_16347986
BA.5.2	2022-08-23	EPI_ISL_16347987
BA.5.6	2022-08-23	EPI_ISL_16347985
BA.2.2	2022-08-23	EPI_ISL_16347991
BA.5.6	2022-08-23	EPI_ISL_16347992
BA.5.6	2022-08-25	EPI_ISL_16348048
BA.2.12.1	2022-08-24	EPI_ISL_16348037
BA.5.1	2022-08-24	EPI_ISL_16348039
BA.2.2	2022-08-24	EPI_ISL_17685072
BA.2.2	2022-08-24	EPI_ISL_16348034
BA.4.1	2022-08-25	EPI_ISL_16348042
BA.5.2	2022-08-24	EPI_ISL_16348033
BA.2.12.1	2022-08-25	EPI_ISL_16348045
BA.2.12.1	2022-08-25	EPI_ISL_16348044
BA.2.2	2022-08-24	EPI_ISL_16348032
BA.5.6	2022-08-24	EPI_ISL_16348036
BA.2.2	2022-08-24	EPI_ISL_16348030
BA.2.2	2022-08-24	EPI_ISL_16348026
BA.2.12.1	2022-08-24	EPI_ISL_16348022
BA.4.1	2022-08-24	EPI_ISL_16348019
BA.5.2	2022-08-24	EPI_ISL_16348017
BA.5.2	2022-08-24	EPI_ISL_16348024
BA.2.2	2022-08-24	EPI_ISL_16348020
BA.2.2	2022-08-24	EPI_ISL_16348027
BA.2.2	2022-08-24	EPI_ISL_16348031
BA.5.6	2022-08-24	EPI_ISL_16348025
BA.5.1	2022-08-24	EPI_ISL_16348018
BA.2.2	2022-08-24	EPI_ISL_16348021
BA.5.2	2022-08-25	EPI_ISL_16348040
BA.2.12.1	2022-08-25	EPI_ISL_16348041
BA.5.2	2022-08-24	EPI_ISL_16348028
BA.2.2	2022-08-24	EPI_ISL_16348029
BA.5.6	2022-09-06	EPI_ISL_16348055
BA.2.2	2022-09-06	EPI_ISL_16348056
BA.5.6	2022-09-06	EPI_ISL_16348057
BA.5.2.1	2022-09-09	EPI_ISL_16348065
BA.2.2	2022-09-09	EPI_ISL_16348066
BA.5.2	2022-09-08	EPI_ISL_16348062
BA.2.12.1	2022-09-08	EPI_ISL_16348063
BA.2.12.1	2022-09-10	EPI_ISL_16348068
BA.5.6	2022-09-10	EPI_ISL_16348069
BA.5.1	2022-09-11	EPI_ISL_16348071
BA.5.6	2022-09-11	EPI_ISL_16348070
BA.5.2	2022-09-11	EPI_ISL_16348072
BA.5.2	2022-09-07	EPI_ISL_16348060
BA.5.2.1	2022-09-07	EPI_ISL_16348059
BA.5.2	2022-09-07	EPI_ISL_16348058
BA.2.2	2022-09-13	EPI_ISL_16348075
BA.5.2	2022-09-13	EPI_ISL_16348074
BA.5.2	2022-09-12	EPI_ISL_16348073
BA.5.2	2022-09-12	EPI_ISL_17685074
BA.5.2	2022-09-12	EPI_ISL_17685075
BA.5.2	2022-09-15	EPI_ISL_16348079
BA.5.2	2022-09-14	EPI_ISL_16348077
BA.5.1	2022-09-15	EPI_ISL_16348078
BA.5.2	2022-09-14	EPI_ISL_16348076
BA.5.6	2022-09-18	EPI_ISL_16348087
BA.5.2	2022-09-18	EPI_ISL_16348088
BA.5.2	2022-09-08	EPI_ISL_16348061
BA.5.2.1	2022-09-09	EPI_ISL_16348064
BA.5.2	2022-09-17	EPI_ISL_16348082
BA.5.6	2022-09-17	EPI_ISL_16348083
BA.5.2	2022-09-16	EPI_ISL_16348080
BA.5.2	2022-09-16	EPI_ISL_16348081
BA.5.6	2022-09-09	EPI_ISL_16348067
BA.5.2	2022-09-18	EPI_ISL_16348084
BA.5.2	2022-09-18	EPI_ISL_16348086
BA.5.2.1	2022-09-18	EPI_ISL_16348085
BA.5.2	2022-09-20	EPI_ISL_16348094
BA.5.1	2022-09-20	EPI_ISL_16348098
BA.5.6	2022-09-20	EPI_ISL_16348096
BA.5.2	2022-09-20	EPI_ISL_16348097
BA.5.2	2022-09-20	EPI_ISL_16348095
BA.5.2.1	2022-09-19	EPI_ISL_16348092
BA.2.2	2022-09-19	EPI_ISL_16348089
BA.5.2	2022-09-19	EPI_ISL_16348091
BA.5.2	2022-09-19	EPI_ISL_16348090
BA.5.2	2022-09-19	EPI_ISL_16348093
BA.5.2	2022-09-22	EPI_ISL_16348106
BA.5.2	2022-09-23	EPI_ISL_16348112
BA.5.6	2022-09-22	EPI_ISL_16348105
BA.5.2	2022-09-22	EPI_ISL_16348107
BA.5.2.1	2022-09-22	EPI_ISL_16348104
BA.5.2	2022-09-23	EPI_ISL_16348110
BA.5.6	2022-09-23	EPI_ISL_16348109
BA.5.2.1	2022-09-21	EPI_ISL_16348102
BA.5.2	2022-09-21	EPI_ISL_16348099
BA.5.1	2022-09-21	EPI_ISL_16348101
BA.5.1	2022-09-21	EPI_ISL_16348100
BA.5.2.1	2022-09-21	EPI_ISL_16348103
BA.5.2	2022-09-24	EPI_ISL_16348117
BA.5.2	2022-09-24	EPI_ISL_16348114
BA.5.2.1	2022-09-24	EPI_ISL_16348113
BA.5.2	2022-09-23	EPI_ISL_16348111
BA.5.2	2022-09-24	EPI_ISL_16348115
BA.5.2	2022-09-24	EPI_ISL_16348116
BA.5.2.1	2022-09-23	EPI_ISL_16348108
BA.5.2	2022-09-28	EPI_ISL_16348133
BA.5.2	2022-09-28	EPI_ISL_16348132
BA.5.2	2022-09-28	EPI_ISL_16348130
BA.5.2.1	2022-09-26	EPI_ISL_16348123
BA.5.2	2022-09-25	EPI_ISL_16348121
BA.5.2	2022-09-25	EPI_ISL_16348119
BA.2.2	2022-09-25	EPI_ISL_16348120
BA.5.2	2022-09-26	EPI_ISL_16348122
BA.5.2	2022-09-27	EPI_ISL_16348127
BA.5.6	2022-09-26	EPI_ISL_16348125
BA.5.6	2022-09-27	EPI_ISL_16348129
BA.5.2	2022-09-27	EPI_ISL_16348126
BA.5.6	2022-09-27	EPI_ISL_16348128
BA.5.2.1	2022-09-26	EPI_ISL_16348124
BA.5.2.1	2022-09-28	EPI_ISL_16348131
BA.5.2	2022-09-29	EPI_ISL_16348136
BA.5.2.1	2022-09-29	EPI_ISL_16348137
BA.5.2.1	2022-09-30	EPI_ISL_16348139
BA.5.2	2022-09-25	EPI_ISL_16348118
BA.5.6	2022-09-30	EPI_ISL_16348138
BA.5.6	2022-09-30	EPI_ISL_16348141
BA.5.2.1	2022-09-30	EPI_ISL_16348140
BA.5.1	2022-09-29	EPI_ISL_16348135
BA.5.2	2022-09-29	EPI_ISL_16348134
BA.5.2.1	2022-10-01	EPI_ISL_16348142
BA.5.2.1	2022-10-01	EPI_ISL_16348143
BA.5.2	2022-10-01	EPI_ISL_16348145
BA.5.2.1	2022-10-01	EPI_ISL_16348144
BA.5.2.1	2022-10-02	EPI_ISL_16348148
BA.5.6	2022-10-02	EPI_ISL_16348146
BA.5.2.1	2022-10-02	EPI_ISL_16348147
BA.5.2	2022-10-02	EPI_ISL_16348149
BA.5.2.1	2022-10-03	EPI_ISL_16348151
BA.2.2	2022-10-03	EPI_ISL_16348152
BA.5.2	2022-10-03	EPI_ISL_17685077
BA.5.2	2022-10-03	EPI_ISL_16348153
BA.4.1	2022-10-03	EPI_ISL_16348150
BA.5.2	2022-10-05	EPI_ISL_16348162
BA.5.2	2022-10-05	EPI_ISL_16348159
BA.5.2	2022-10-05	EPI_ISL_16348161
BA.5.2	2022-10-05	EPI_ISL_16348160
BA.2.12.1	2022-10-04	EPI_ISL_16348156
BA.5.2.1	2022-10-04	EPI_ISL_16348155
BA.5.2	2022-10-04	EPI_ISL_16348154
BA.5.2.1	2022-10-04	EPI_ISL_16348157
BA.5.2.1	2022-10-05	EPI_ISL_16348158
BA.5.2	2022-10-09	EPI_ISL_16348182
BA.2.3.20	2022-10-06	EPI_ISL_16348164
BA.5.2	2022-10-06	EPI_ISL_16348166
BA.5.2.1	2022-10-07	EPI_ISL_16348171
BA.5.2	2022-10-06	EPI_ISL_16348167
BA.5.2.1	2022-10-07	EPI_ISL_16348170
BA.2.3.20	2022-10-06	EPI_ISL_16348165
BA.5.2	2022-10-06	EPI_ISL_16348163
BA.5.2	2022-10-07	EPI_ISL_16348168
BA.5.2.1	2022-10-07	EPI_ISL_16348169
BA.5.2.1	2022-10-09	EPI_ISL_16348179
BA.5.2	2022-10-08	EPI_ISL_16348175
BA.2.3.20	2022-10-08	EPI_ISL_16348174
BA.2.3.20	2022-10-07	EPI_ISL_16348172
BA.5.2	2022-10-08	EPI_ISL_16348173
BA.5.2	2022-10-09	EPI_ISL_16348180
BA.2.3.20	2022-10-09	EPI_ISL_16348181
BA.5.6	2022-10-09	EPI_ISL_16348178
BA.5.6	2022-10-08	EPI_ISL_16348177
BA.2.2	2022-10-08	EPI_ISL_16348176
BA.5.2	2022-10-02	EPI_ISL_17685076
BA.5.2	2022-10-03	EPI_ISL_17685078
BA.5.2	2022-10-10	EPI_ISL_16348186
BA.5.2.1	2022-10-13	EPI_ISL_16348196
BA.5.2	2022-10-13	EPI_ISL_16348198
BA.5.2.1	2022-10-13	EPI_ISL_16348197
BA.5.2	2022-10-13	EPI_ISL_17685080
BA.5.6	2022-10-12	EPI_ISL_16348194
BA.5.2	2022-10-14	EPI_ISL_17685082
BA.5.1	2022-10-15	EPI_ISL_16348204
BA.5.2	2022-10-15	EPI_ISL_16348205
BA.5.2.1	2022-10-13	EPI_ISL_16348195
BA.5.2.1	2022-10-14	EPI_ISL_16348203
BA.5.2	2022-10-13	EPI_ISL_16348199
BA.5.2	2022-10-14	EPI_ISL_16348201
BA.5.2.1	2022-10-14	EPI_ISL_16348200
BA.5.2	2022-10-14	EPI_ISL_16348202
BA.5.1	2022-10-10	EPI_ISL_16348185
BA.5.2	2022-10-10	EPI_ISL_16348183
BA.5.2	2022-10-10	EPI_ISL_16348184
BA.5.2	2022-10-12	EPI_ISL_16348192
BA.5.2.1	2022-10-12	EPI_ISL_16348191
BA.5.2.1	2022-10-12	EPI_ISL_16348193
BA.5.2	2022-10-16	EPI_ISL_16348208
BA.5.6	2022-10-16	EPI_ISL_16348207
BA.5.2	2022-10-16	EPI_ISL_16348209
BA.5.6	2022-10-15	EPI_ISL_16348206
BA.5.2.1	2022-10-16	EPI_ISL_16348210
BA.5.2.1	2022-10-11	EPI_ISL_16348188
BA.5.1	2022-10-11	EPI_ISL_16348189
BA.5.2.1	2022-10-11	EPI_ISL_16348190
BA.5.2	2022-10-11	EPI_ISL_16348187
BA.2.2	2022-02-27	EPI_ISL_16347735
BA.2.2	2022-03-01	EPI_ISL_16347739
BA.2.2	2022-03-27	EPI_ISL_16347828
BA.2.10.1	2022-02-28	EPI_ISL_16347737
BA.2.10.1	2022-02-28	EPI_ISL_16347738
BA.2.2	2022-03-15	EPI_ISL_16347789
BA.2.2	2022-03-15	EPI_ISL_16347790
BA.2.2	2022-03-08	EPI_ISL_17684912
BA.2.2	2022-03-08	EPI_ISL_16347761
BA.5.2.1	2022-10-13	EPI_ISL_17685081
BA.5.2	2022-10-14	EPI_ISL_17685083
BA.5.2	2022-10-15	EPI_ISL_17685084
BA.5.2.1	2022-10-17	EPI_ISL_17685085
BA.5.2.1	2022-10-18	EPI_ISL_16348217
BA.5.2	2022-10-19	EPI_ISL_16348218
BA.5.2	2022-10-19	EPI_ISL_16348219
BN.1.2	2022-10-19	EPI_ISL_16348220
BA.5.2	2022-10-19	EPI_ISL_16348221
BA.5.2	2022-10-17	EPI_ISL_16348211
BA.5.2	2022-10-20	EPI_ISL_16348222
BA.5.2.1	2022-10-20	EPI_ISL_16348223
BA.5.2.1	2022-10-20	EPI_ISL_16348224
BA.5.2	2022-10-20	EPI_ISL_16348225
BA.5.6	2022-10-22	EPI_ISL_16348231
BA.5.2.1	2022-10-22	EPI_ISL_16348232
BA.5.2	2022-10-22	EPI_ISL_16348233
BA.5.2	2022-10-22	EPI_ISL_16348234
BA.5.2.1	2022-10-21	EPI_ISL_16348226
BA.5.2	2022-10-21	EPI_ISL_16348227
BA.5.2	2022-10-21	EPI_ISL_16348228
BA.5.2.1	2022-10-22	EPI_ISL_16348235
BA.5.2	2022-10-21	EPI_ISL_16348229
BA.5.2.1	2022-10-21	EPI_ISL_16348230
BA.5.2	2022-10-17	EPI_ISL_16348212
BA.5.2.1	2022-10-17	EPI_ISL_16348213
BA.2.2	2022-10-17	EPI_ISL_16348214
BA.5.2.1	2022-10-17	EPI_ISL_16348215
BA.2.3.20	2022-10-17	EPI_ISL_16348216
BA.5.2.1	2022-10-25	EPI_ISL_16348246
BA.5.2	2022-10-26	EPI_ISL_16348252
BA.5.2.1	2022-10-26	EPI_ISL_16348253
BA.5.2	2022-10-26	EPI_ISL_16348254
BA.5.2	2022-10-26	EPI_ISL_16348255
BA.5.2.1	2022-10-25	EPI_ISL_16348247
BE.1.1	2022-10-25	EPI_ISL_16348248
BA.5.2	2022-10-25	EPI_ISL_16348249
BA.5.2	2022-10-25	EPI_ISL_16348250
BA.5.6	2022-10-25	EPI_ISL_16348251
BA.5.2	2022-10-23	EPI_ISL_16348236
BA.5.2	2022-10-23	EPI_ISL_16348237
BA.5.1	2022-10-23	EPI_ISL_16348238
BA.5.2.1	2022-10-23	EPI_ISL_16348239
BA.5.2	2022-10-23	EPI_ISL_16348240
BA.5.2	2022-10-24	EPI_ISL_16348241
BA.5.2	2022-10-24	EPI_ISL_16348242
BA.5.2	2022-10-24	EPI_ISL_16348243
BA.5.2	2022-10-24	EPI_ISL_16348244
BA.5.2.1	2022-10-26	EPI_ISL_16348256
BA.5.2	2022-10-26	EPI_ISL_16348257
BA.5.2.1	2022-10-27	EPI_ISL_16348260
BA.5.2	2022-10-27	EPI_ISL_16348261
BA.5.2.1	2022-10-27	EPI_ISL_16348262
BA.5.2.1	2022-10-26	EPI_ISL_16348258
BA.5.2.1	2022-10-26	EPI_ISL_16348259
BA.2.3.20	2022-10-27	EPI_ISL_16348263
BA.5.2.1	2022-10-27	EPI_ISL_16348264
BA.5.2	2022-10-28	EPI_ISL_16348265
BA.2.3.20	2022-10-29	EPI_ISL_16348266
BA.5.2	2022-10-29	EPI_ISL_16348267
BA.5.2.1	2022-10-29	EPI_ISL_16348268
BA.5.6	2022-10-29	EPI_ISL_16348269
BA.5.6	2022-10-29	EPI_ISL_16348270
BA.5.2	2022-10-30	EPI_ISL_16348271
BA.5.2	2022-10-30	EPI_ISL_16348272
BA.5.2.1	2022-10-30	EPI_ISL_16348273
BA.5.2.1	2022-10-30	EPI_ISL_16348274
BA.5.2	2022-10-30	EPI_ISL_16348275
BA.5.2	2022-10-30	EPI_ISL_16348276
BA.5.2	2022-10-31	EPI_ISL_16348277
BA.5.2.1	2022-10-31	EPI_ISL_16348278
BA.5.2.1	2022-10-31	EPI_ISL_16348279
BA.5.2.1	2022-10-31	EPI_ISL_16348280
BA.5.2.1	2022-11-01	EPI_ISL_16348281
BA.5.2.1	2022-11-01	EPI_ISL_16348282
BA.5.1	2022-11-01	EPI_ISL_16348283
BA.5.2	2022-11-01	EPI_ISL_16348284
BA.5.2.1	2022-11-01	EPI_ISL_16348285
BA.5.2.1	2022-11-02	EPI_ISL_16348286
BA.5.2	2022-11-02	EPI_ISL_16348287
BA.5.2.1	2022-11-02	EPI_ISL_16348288
BA.5.2	2022-11-02	EPI_ISL_16348289
BA.2.2	2022-11-03	EPI_ISL_16348290
BA.5.2	2022-11-03	EPI_ISL_16348291
BA.5.2	2022-11-03	EPI_ISL_16348292
BF.28	2022-11-03	EPI_ISL_16348293
BA.5.2	2022-11-04	EPI_ISL_16348294
BA.5.2	2022-11-04	EPI_ISL_16348295
BA.5.2	2022-11-04	EPI_ISL_16348296
BA.5.2	2022-11-05	EPI_ISL_16348297
BA.5.2	2022-11-05	EPI_ISL_16348298
BA.5.2	2022-11-05	EPI_ISL_16348299
BA.5.2	2022-11-05	EPI_ISL_16348300
BA.5.2.1	2022-11-06	EPI_ISL_16348301
BA.5.2	2022-11-06	EPI_ISL_16348302
BA.5.2	2022-11-06	EPI_ISL_16348303
BA.5.2	2022-11-06	EPI_ISL_16348304
BA.5.2	2022-11-06	EPI_ISL_16348305
BA.5.2.1	2022-10-24	EPI_ISL_16348245
BA.5.2.1	2022-11-07	EPI_ISL_16348306
BA.5.2.1	2022-11-07	EPI_ISL_16348307
BA.5.2.1	2022-11-07	EPI_ISL_16348308
BA.5.2.1	2022-11-07	EPI_ISL_16348309
BA.5.6	2022-11-08	EPI_ISL_16348310
BA.5.2	2022-11-08	EPI_ISL_16348311
BA.5.2	2022-11-08	EPI_ISL_16348312
BA.5.2	2022-11-08	EPI_ISL_16348313
BA.5.2	2022-11-09	EPI_ISL_16348314
BN.5	2022-11-09	EPI_ISL_16348315
BA.5.2.1	2022-11-09	EPI_ISL_16348316
BA.5.2	2022-11-09	EPI_ISL_16348317
BA.5.2	2022-11-10	EPI_ISL_16348318
BA.5.2	2022-11-10	EPI_ISL_16348319
BA.5.2	2022-11-10	EPI_ISL_16348320
BA.5.2.1	2022-11-10	EPI_ISL_16348321
BA.5.2	2022-11-10	EPI_ISL_16348322
BA.2.3.20	2022-11-11	EPI_ISL_16348323
BA.5.2	2022-11-11	EPI_ISL_16348324
BA.5.2.1	2022-11-11	EPI_ISL_16348325
BA.5.6	2022-11-11	EPI_ISL_16348326
BA.5.2	2022-11-11	EPI_ISL_16348327
BA.5.2.1	2022-11-12	EPI_ISL_16348328
BA.5.2.1	2022-11-12	EPI_ISL_16348329
BA.5.2.1	2022-11-12	EPI_ISL_16348330
BA.5.2	2022-11-13	EPI_ISL_16348333
BA.5.2.1	2022-11-12	EPI_ISL_16348331
BA.5.2.1	2022-11-12	EPI_ISL_16348332
BA.5.2.1	2022-11-13	EPI_ISL_17685086
BA.2.3.20	2022-11-13	EPI_ISL_16348334
BA.5.2	2022-11-13	EPI_ISL_16348335
BA.5.2.1	2022-11-13	EPI_ISL_16348336
BA.2.3.20	2022-11-14	EPI_ISL_16348337
BA.5.6	2022-11-14	EPI_ISL_16348338
BL.1	2022-11-14	EPI_ISL_16348339
XBB.1	2022-11-14	EPI_ISL_16348340
BA.5.2	2022-11-15	EPI_ISL_16348341
BA.5.2.1	2022-11-15	EPI_ISL_16348342
BA.5.2.1	2022-11-15	EPI_ISL_16348343
BA.5.2	2022-11-15	EPI_ISL_16348344
BA.5.2	2022-11-17	EPI_ISL_16348348
BA.5.2.1	2022-11-17	EPI_ISL_16348349
BA.5.2.1	2022-11-17	EPI_ISL_16348350
BA.5.2.1	2022-11-17	EPI_ISL_16348351
XBB.1	2022-11-17	EPI_ISL_16348352
BA.5.2.1	2022-11-16	EPI_ISL_16348345
BQ.1.1	2022-11-16	EPI_ISL_17685087
BA.5.2	2022-11-16	EPI_ISL_16348346
BA.5.2	2022-11-16	EPI_ISL_16348347
BA.5.2.1	2022-11-19	EPI_ISL_16348357
BA.5.2.1	2022-11-18	EPI_ISL_16348353
BQ.1	2022-11-18	EPI_ISL_16348354
BA.5.2.1	2022-11-18	EPI_ISL_17685088
BA.2.3.20	2022-11-18	EPI_ISL_16348355
BA.2.3.20	2022-11-18	EPI_ISL_16348356
BA.2.3.20	2022-11-19	EPI_ISL_16348358
XBB.1	2022-11-19	EPI_ISL_16348359
BA.5.2.1	2022-11-19	EPI_ISL_16348360
BA.2.3.20	2022-11-19	EPI_ISL_16348361
BA.5.2.1	2022-11-20	EPI_ISL_16348362
BA.5.2.1	2022-11-20	EPI_ISL_16348363
BA.2.3.20	2022-11-20	EPI_ISL_16348364
BA.2.3.20	2022-11-20	EPI_ISL_16348365
BA.5.6	2022-11-21	EPI_ISL_16348366
BA.2.3.20	2022-11-21	EPI_ISL_16348367
BA.5.2	2022-11-21	EPI_ISL_16348368
BA.5.2.1	2022-11-22	EPI_ISL_16348369
BA.5.2	2022-11-22	EPI_ISL_16348370
BA.2.3.20	2022-11-22	EPI_ISL_16348371
BA.5.2	2022-11-22	EPI_ISL_16348372
BA.5.2	2022-11-23	EPI_ISL_16348375
BA.2.3.20	2022-11-23	EPI_ISL_16348376
BA.5.2	2022-11-22	EPI_ISL_16348373
BA.5.2.1	2022-11-22	EPI_ISL_16348374
BA.5.2	2022-11-24	EPI_ISL_16348377
BA.5.2	2022-11-24	EPI_ISL_16348378
BA.5.2.1	2022-11-24	EPI_ISL_16348379
BA.5.2.1	2022-11-24	EPI_ISL_16348380
BA.5.2.1	2022-11-24	EPI_ISL_16348381
BA.5.2	2022-11-25	EPI_ISL_16348382
BA.5.2	2022-11-25	EPI_ISL_16348383
BA.5.2.1	2022-11-25	EPI_ISL_16348384
BA.5.2.1	2022-11-25	EPI_ISL_16348385
BA.5.2	2022-11-25	EPI_ISL_16348386
BA.2.3.20	2022-11-26	EPI_ISL_16348387
BA.5.2	2022-11-26	EPI_ISL_16348388
BA.5.2.1	2022-11-26	EPI_ISL_16348389
BQ.1.23	2022-11-26	EPI_ISL_16348390
BQ.1.23	2022-11-26	EPI_ISL_16348391
BA.5.2.1	2022-11-27	EPI_ISL_16348392
BA.5.2.1	2022-11-27	EPI_ISL_16348393
BA.5.2.1	2022-11-27	EPI_ISL_16348394
BA.5.2.1	2022-11-27	EPI_ISL_16348395
BA.5.2	2022-11-27	EPI_ISL_16348396
CH.1.1	2022-11-29	EPI_ISL_16348401
BA.2.3.20	2022-11-29	EPI_ISL_16348402
BA.5.2	2022-11-29	EPI_ISL_16348403
BA.2.3.20	2022-11-29	EPI_ISL_16348404
BA.5.2.1	2022-11-30	EPI_ISL_16348405
BA.5.2.1	2022-11-30	EPI_ISL_16348406
BA.5.2	2022-11-30	EPI_ISL_16348407
BQ.1.1	2022-11-30	EPI_ISL_16348408
BA.2.3.20	2022-12-01	EPI_ISL_16348409
BA.5.2.1	2022-12-01	EPI_ISL_16348410
BE.1.1	2022-12-01	EPI_ISL_16348411
BA.2.3.20	2022-12-01	EPI_ISL_16348412
BA.2.3.20	2022-12-01	EPI_ISL_16348413
BA.5.2.1	2022-12-02	EPI_ISL_16348414
BQ.1.1	2022-12-02	EPI_ISL_16348415
BN.1.4	2022-12-02	EPI_ISL_16348416
BA.5.2	2022-12-02	EPI_ISL_16348417
BA.5.2.1	2022-12-02	EPI_ISL_16348418
BA.5.2	2022-11-28	EPI_ISL_16348397
BA.5.2	2022-11-28	EPI_ISL_16348398
BA.2.3.20	2022-11-28	EPI_ISL_16348399
BA.2.3.20	2022-11-28	EPI_ISL_16348400
BA.2.3.20	2022-12-03	EPI_ISL_16348419
XBB.1	2022-12-03	EPI_ISL_16348420
BA.5.2	2022-12-03	EPI_ISL_16348421
BA.2.3.20	2022-12-03	EPI_ISL_16348422
BA.2.3.20	2022-12-04	EPI_ISL_16348424
BA.2.3.20	2022-12-04	EPI_ISL_16348425
BA.2.3.20	2022-12-04	EPI_ISL_16348426
BA.5.2	2022-12-04	EPI_ISL_16348427
BA.5.2.1	2022-12-04	EPI_ISL_16348428
BN.1.3.1	2022-12-06	EPI_ISL_16348433
BA.5.2.1	2022-12-06	EPI_ISL_16348434
BN.1.3.1	2022-12-05	EPI_ISL_16348429
BN.5	2022-12-05	EPI_ISL_16348430
BA.5.2.1	2022-12-05	EPI_ISL_16348431
BA.2.3.20	2022-12-05	EPI_ISL_16348432
BA.5.2.1	2022-12-07	EPI_ISL_16348437
BA.5.2.1	2022-12-07	EPI_ISL_16348438
BA.2.3.20	2022-12-07	EPI_ISL_16348439
BA.5.2.1	2022-12-07	EPI_ISL_16348440
BA.5.2.1	2022-12-08	EPI_ISL_16348441
BA.2.3.20	2022-12-08	EPI_ISL_16348442
BA.5.2	2022-12-08	EPI_ISL_16348443
BA.5.2.1	2022-12-08	EPI_ISL_16348444
BA.5.2	2022-12-08	EPI_ISL_16348445
BQ.1.1	2022-12-10	EPI_ISL_16348451
BA.5.2.1	2022-12-09	EPI_ISL_16348446
BA.5.2.1	2022-12-09	EPI_ISL_16348447
BA.5.2.1	2022-12-09	EPI_ISL_16348448
BA.5.2.1	2022-12-09	EPI_ISL_16348449
BN.1.3	2022-12-09	EPI_ISL_16348450
BA.5.2	2022-12-10	EPI_ISL_16348452
BA.2.3.20	2022-12-10	EPI_ISL_16348453
BQ.1	2022-12-10	EPI_ISL_16348454
BA.2.3.20	2022-12-10	EPI_ISL_16348455
BF.5	2022-12-11	EPI_ISL_16348457
BA.2.3.20	2022-12-11	EPI_ISL_16348458
BA.5.2.1	2022-12-11	EPI_ISL_16348459
BA.5.2	2022-12-11	EPI_ISL_16348460
BN.1.3.1	2022-12-11	EPI_ISL_16348461
BA.5.2	2022-12-06	EPI_ISL_16348435
BA.5.2.1	2022-12-06	EPI_ISL_16348436
BA.5.2	2022-12-03	EPI_ISL_16348423
BA.2.3.20	2022-12-12	EPI_ISL_16348462
BA.2.3.20	2022-12-12	EPI_ISL_16348463
BA.2.3.20	2022-12-12	EPI_ISL_16348464
BA.5.2	2022-12-12	EPI_ISL_16348465
BA.5.2.1	2022-12-12	EPI_ISL_16348466
BA.5.2	2022-12-13	EPI_ISL_16348468
BN.5	2022-12-13	EPI_ISL_16348469
BA.2.3.20	2022-12-13	EPI_ISL_16348470
BA.2.3.20	2022-12-13	EPI_ISL_16348471
BA.5.2	2022-12-13	EPI_ISL_16348472
BA.2.3.20	2022-12-13	EPI_ISL_16348473
BA.5.2	2022-12-13	EPI_ISL_16348467
BA.2.3.20	2022-12-14	EPI_ISL_16348474
BA.5.1	2022-12-14	EPI_ISL_16348475
BN.1.3.1	2022-12-14	EPI_ISL_16348476
BA.2.3.20	2022-12-10	EPI_ISL_16348456
BE.1.1	2022-12-16	EPI_ISL_17685089
BA.5.2.1	2022-12-17	EPI_ISL_17685092
BA.2.3.20	2022-12-16	EPI_ISL_17685090
BA.5.2.1	2022-12-16	EPI_ISL_17685091
BA.5.2.1	2022-12-17	EPI_ISL_17685093
BA.5.2.1	2022-12-17	EPI_ISL_17685094
BQ.1.1	2022-12-18	EPI_ISL_17685095
BA.5.2.24	2022-12-18	EPI_ISL_17685096
BA.2.3.20	2022-12-18	EPI_ISL_17685097
BA.2.75.6	2022-12-22	EPI_ISL_17685114
BA.2.3.20	2022-12-22	EPI_ISL_17685115
CH.1.1	2022-12-22	EPI_ISL_17685116
BA.2.3.20	2022-12-22	EPI_ISL_17685117
BA.5.2	2022-12-24	EPI_ISL_17685122
BA.5.2	2022-12-24	EPI_ISL_17685123
BA.2.3.20	2022-12-24	EPI_ISL_17685124
CH.1.1	2022-12-24	EPI_ISL_17685125
BA.5.2	2022-12-26	EPI_ISL_17685130
BA.2.3.20	2022-12-26	EPI_ISL_17685131
BA.2.3.20	2022-12-26	EPI_ISL_17685132
BN.1.4	2022-12-26	EPI_ISL_17685133
BA.5.2	2022-12-27	EPI_ISL_17685134
BA.2.3.20	2022-12-27	EPI_ISL_17685135
BF.7	2022-12-27	EPI_ISL_17685136
BA.2.3.20	2022-12-27	EPI_ISL_17685137
BA.2.3.20	2022-12-19	EPI_ISL_17685098
BA.2.3.20	2022-12-19	EPI_ISL_17685099
BA.2.3.20	2022-12-19	EPI_ISL_17685100
BA.5.2	2022-12-19	EPI_ISL_17685101
BA.2.3.20	2022-12-19	EPI_ISL_17685102
BA.2.3.20	2022-12-20	EPI_ISL_17685105
BA.5.2	2022-12-21	EPI_ISL_17685108
BA.5.2	2022-12-21	EPI_ISL_17685109
BA.5.2	2022-12-21	EPI_ISL_17685110
BA.5.2	2022-12-21	EPI_ISL_17685111
BA.2.3.20	2022-12-21	EPI_ISL_17685112
BA.2.3.20	2022-12-21	EPI_ISL_17685113
BA.2.3.20	2022-12-23	EPI_ISL_17685118
BA.2.3.20	2022-12-23	EPI_ISL_17685119
BA.5.2	2022-12-23	EPI_ISL_17685120
BA.2.3.20	2022-12-23	EPI_ISL_17685121
BA.2.3.20	2022-12-25	EPI_ISL_17685126
BA.2.3.20	2022-12-25	EPI_ISL_17685127
BA.5.2.1	2022-12-25	EPI_ISL_17685128
BA.5.2.1	2022-12-25	EPI_ISL_17685129
BA.5.2	2023-01-01	EPI_ISL_17685158
BF.7.14	2023-01-01	EPI_ISL_17685159
BA.5.2	2023-01-01	EPI_ISL_17685160
CM.12	2023-01-01	EPI_ISL_17685161
BQ.1.3	2023-01-01	EPI_ISL_17685162
CM.12	2023-01-02	EPI_ISL_17685163
BF.7.14	2023-01-02	EPI_ISL_17685164
BA.5.6	2023-01-02	EPI_ISL_17685165
CM.12	2023-01-02	EPI_ISL_17685166
CM.8.1	2023-01-02	EPI_ISL_17685167
CH.1.1	2023-01-03	EPI_ISL_17685168
BN.1.3	2023-01-03	EPI_ISL_17685169
BA.5.2	2023-01-03	EPI_ISL_17685170
CM.12	2023-01-03	EPI_ISL_17685171
CM.12	2023-01-03	EPI_ISL_17685172
BA.5.2	2023-01-04	EPI_ISL_17685174
BQ.1.2	2023-01-04	EPI_ISL_17685175
BA.5.2	2023-01-04	EPI_ISL_17685176
BA.5.2.48	2023-01-04	EPI_ISL_17685177
CM.12	2023-01-04	EPI_ISL_17685178
CM.12	2023-01-05	EPI_ISL_17685179
CM.12	2023-01-05	EPI_ISL_17685180
CM.12	2023-01-05	EPI_ISL_17685181
BA.5.2	2023-01-05	EPI_ISL_17685182
CM.12	2023-01-05	EPI_ISL_17685183
CM.12	2022-12-28	EPI_ISL_17685138
BA.5.2.1	2022-12-28	EPI_ISL_17685139
BF.7.14	2022-12-28	EPI_ISL_17685140
CH.1.1	2022-12-28	EPI_ISL_17685141
CM.12	2022-12-28	EPI_ISL_17685142
BA.5.2.1	2022-12-29	EPI_ISL_17685143
CM.12	2022-12-29	EPI_ISL_17685144
CM.12	2022-12-29	EPI_ISL_17685145
BA.5.2	2022-12-29	EPI_ISL_17685146
BA.2	2022-12-29	EPI_ISL_17685147
BA.5.2.1	2022-12-30	EPI_ISL_17685148
BA.5.2.1	2022-12-30	EPI_ISL_17685149
BA.5.2	2022-12-30	EPI_ISL_17685150
CM.12	2022-12-30	EPI_ISL_17685151
CM.12	2022-12-31	EPI_ISL_17685153
BA.5.2	2022-12-31	EPI_ISL_17685154
BA.5.2	2022-12-31	EPI_ISL_17685155
BA.5	2022-12-31	EPI_ISL_17685156
CM.12	2022-12-31	EPI_ISL_17685157
BM.1.1.3	2022-12-20	EPI_ISL_17685106
BA.2.2	2022-04-19	EPI_ISL_17684915
BN.1.4	2023-01-06	EPI_ISL_17685184
CM.12	2023-01-06	EPI_ISL_17685185
CM.12	2023-01-06	EPI_ISL_17685186
BA.5.2.1	2023-01-06	EPI_ISL_17685187
BA.5.2	2023-01-06	EPI_ISL_17685188
BA.5.2.48	2023-01-07	EPI_ISL_17685189
CM.12	2023-01-07	EPI_ISL_17685190
BA.5.2.48	2023-01-07	EPI_ISL_17685191
BF.11	2023-01-07	EPI_ISL_17685192
BQ.1.2	2023-01-07	EPI_ISL_17685193
BA.5.2.48	2023-01-08	EPI_ISL_17685194
CM.12	2023-01-08	EPI_ISL_17685195
BA.5.2	2023-01-08	EPI_ISL_17685196
BA.5.2	2023-01-08	EPI_ISL_17685197
BA.5.2	2023-01-08	EPI_ISL_17685198
BQ.1.23	2023-01-08	EPI_ISL_17685199
BN.1.3	2022-12-19	EPI_ISL_17685103
BN.3.1	2022-12-20	EPI_ISL_17685107
BM.1.1.3	2022-12-19	EPI_ISL_17685104
CH.1.1	2023-01-03	EPI_ISL_17685173
CM.12	2023-01-15	EPI_ISL_17685226
CM.12	2023-01-14	EPI_ISL_17685222
CM.12	2023-01-14	EPI_ISL_17685223
XBB.1.5	2023-01-14	EPI_ISL_17205253
BN.1.3	2023-01-14	EPI_ISL_17685224
BA.5.2	2023-01-13	EPI_ISL_17685217
BQ.1.3	2023-01-14	EPI_ISL_17685225
BA.5.2.1	2023-01-13	EPI_ISL_17685218
BQ.1.3	2023-01-13	EPI_ISL_17685219
CM.12	2023-01-13	EPI_ISL_17685220
BA.5.2.1	2023-01-13	EPI_ISL_17685221
CM.12	2023-01-09	EPI_ISL_17685200
BA.5.2.48	2023-01-09	EPI_ISL_17685201
CM.12	2023-01-09	EPI_ISL_17685202
CM.12	2023-01-09	EPI_ISL_17685203
CM.12	2023-01-10	EPI_ISL_17685204
CM.12	2023-01-10	EPI_ISL_17685205
BA.5.2	2023-01-10	EPI_ISL_17685206
CM.12	2023-01-10	EPI_ISL_17685207
CH.1.1	2023-01-11	EPI_ISL_17685208
BA.5.2	2023-01-11	EPI_ISL_17685209
BA.5.2	2023-01-12	EPI_ISL_17685212
BA.5.2.1	2023-01-12	EPI_ISL_17685213
CM.12	2023-01-12	EPI_ISL_17685214
BA.5.2	2023-01-12	EPI_ISL_17685215
BA.5.2.48	2023-01-11	EPI_ISL_17685210
BA.5.2.48	2023-01-11	EPI_ISL_17685211
BA.5.2	2023-01-12	EPI_ISL_17685216
BA.5.2	2023-01-15	EPI_ISL_17685227
CM.12	2023-01-15	EPI_ISL_17685228
CM.12	2022-12-30	EPI_ISL_17685152
CM.12	2023-01-17	EPI_ISL_17685231
BA.5.2.1	2023-01-17	EPI_ISL_17685232
BQ.1.1	2023-01-17	EPI_ISL_17685233
BN.1.3	2023-01-18	EPI_ISL_17205254
CM.12	2023-01-18	EPI_ISL_17685234
BQ.1.1	2023-01-18	EPI_ISL_17685235
CM.12	2023-01-19	EPI_ISL_17685237
BQ.1.3	2023-01-19	EPI_ISL_17685238
CH.1.1	2023-01-20	EPI_ISL_17685240
BA.5.2	2023-01-19	EPI_ISL_17685239
CM.12	2023-01-20	EPI_ISL_17685241
BA.5.2.48	2023-01-20	EPI_ISL_17685242
CM.12	2023-01-21	EPI_ISL_17685243
BN.1.3	2023-01-21	EPI_ISL_17685244
CH.1.1	2023-01-21	EPI_ISL_17205255
CM.12	2023-01-22	EPI_ISL_17685245
CM.12	2023-01-22	EPI_ISL_17685246
XBB.1	2023-01-22	EPI_ISL_17685247
CM.12	2023-01-23	EPI_ISL_17685248
BQ.1.1	2023-01-18	EPI_ISL_17685236
CM.12	2023-01-23	EPI_ISL_17685249
CM.12	2023-01-23	EPI_ISL_17685250
CM.12	2023-01-23	EPI_ISL_17685251
CM.12	2023-01-24	EPI_ISL_17685252
BN.1.4	2023-01-24	EPI_ISL_17685253
XBB.1	2023-01-25	EPI_ISL_17685256
CM.12	2023-01-25	EPI_ISL_17685257
BA.5.2	2023-01-24	EPI_ISL_17685254
BA.5.2	2023-01-24	EPI_ISL_17685255
CM.12	2023-01-16	EPI_ISL_17685229
CM.12	2023-01-16	EPI_ISL_17685230
CH.1.1	2023-01-26	EPI_ISL_17685258
BN.1.3	2023-01-26	EPI_ISL_17685259
BN.1.3.2	2023-01-26	EPI_ISL_17685260
BN.1.3	2023-01-26	EPI_ISL_17685261
CM.12	2023-01-27	EPI_ISL_17685262
BN.1.3	2023-01-27	EPI_ISL_17685263
BA.2.3.20	2023-01-27	EPI_ISL_17685264
CM.12	2023-01-27	EPI_ISL_17685265
XBB.1.9	2023-01-27	EPI_ISL_17685266
BN.1.3	2023-01-27	EPI_ISL_17685267
CM.12	2023-01-29	EPI_ISL_17685269
BQ.1.3	2023-01-28	EPI_ISL_17685268
BF.7	2023-01-28	EPI_ISL_17229356
CM.12	2023-01-29	EPI_ISL_17685270
CH.1.1	2023-01-29	EPI_ISL_17685271
CM.12	2023-01-29	EPI_ISL_17685272
BQ.1	2023-01-30	EPI_ISL_17685273
CH.1.1.3	2023-01-30	EPI_ISL_17685274
BA.5.2	2023-01-30	EPI_ISL_17685275
BN.1.3	2023-01-30	EPI_ISL_17685276
BA.5.2	2023-01-30	EPI_ISL_17685277
BA.5.2.1	2023-01-30	EPI_ISL_17685278
BN.1.3	2023-02-01	EPI_ISL_17685279
CM.12	2023-02-01	EPI_ISL_17685280
CM.12	2023-02-01	EPI_ISL_17685281
BN.1.3	2023-02-04	EPI_ISL_17685285
BQ.1	2023-02-04	EPI_ISL_17685286
CH.1.1	2023-02-04	EPI_ISL_17685287
CM.12	2023-02-05	EPI_ISL_17685288
XBB.1	2023-02-02	EPI_ISL_17685282
CM.12	2023-02-02	EPI_ISL_17685283
BA.5.2.1	2023-02-02	EPI_ISL_17685284
BA.5.1	2022-08-30	EPI_ISL_17685073
BA.2.2	2022-05-22	EPI_ISL_17684917
CH.1.1	2023-02-06	EPI_ISL_17685289
CH.1.1	2023-02-06	EPI_ISL_17685290
CH.1.1	2023-02-08	EPI_ISL_17685293
CH.1.1	2023-02-08	EPI_ISL_17685294
BR.2.1	2023-02-08	EPI_ISL_17685295
CH.1.1	2023-02-08	EPI_ISL_17685296
BQ.1.3	2023-02-07	EPI_ISL_17685292
CM.12	2023-02-06	EPI_ISL_17685291
CM.12	2023-02-09	EPI_ISL_17685297
BN.1.3	2023-02-10	EPI_ISL_17685300
BN.1.2	2023-02-11	EPI_ISL_17685305
BN.1.3.1	2023-02-10	EPI_ISL_17685301
BN.1.4	2023-02-10	EPI_ISL_17685302
CM.12	2023-02-10	EPI_ISL_17685303
CM.12	2023-02-09	EPI_ISL_17685298
CM.12	2023-02-09	EPI_ISL_17685299
CH.1.1.11	2023-02-10	EPI_ISL_17685304
CM.12	2023-02-14	EPI_ISL_17685306
CM.12	2023-02-15	EPI_ISL_17685307
BA.5.2.1	2023-02-15	EPI_ISL_17685308
BN.1.3	2023-02-15	EPI_ISL_17685309
XBB.1.5	2023-02-18	EPI_ISL_17685314
XBB.1.5	2023-02-18	EPI_ISL_17685315
BA.5.2.49	2023-02-17	EPI_ISL_17685312
CM.12	2023-02-17	EPI_ISL_17685313
CM.12	2023-02-15	EPI_ISL_17685310
BQ.1.1.31	2023-02-16	EPI_ISL_17685311
XBB.1.5	2023-02-19	EPI_ISL_17685316
XBB.1.5	2023-02-21	EPI_ISL_17685318
BN.1.3.5	2023-02-20	EPI_ISL_17685317
CM.12	2023-02-22	EPI_ISL_17685319
BN.1.3	2023-02-23	EPI_ISL_17685320
BN.1.3.1	2023-02-24	EPI_ISL_17685321
BN.1.2	2023-02-24	EPI_ISL_17685322
XBB.1.5	2023-02-27	EPI_ISL_17685323
XBB.1.9.1	2023-02-25	EPI_ISL_17468451
BA.2.2	2022-06-08	EPI_ISL_17699441
BA.2.2	2022-06-11	EPI_ISL_17699442
BA.5.2	2022-11-20	EPI_ISL_17699443
BA.5.2	2022-11-21	EPI_ISL_17699444
