# Supplementary material for: Humoral and cellular immunity against different SARS-CoV-2 variants in patients with chronic kidney disease
Source: Sci Rep. 2023 Nov 15;13:19932. doi: 10.1038/s41598-023-47130-8 (PMC10652016; doi:10.1038/s41598-023-47130-8)
Supplement: Supplementary file 4 — Supplementary Table S3. [file 41598_2023_47130_MOESM4_ESM.xlsx]

## Sheet: Sheet1
Patient types modified (0=NDD; 1=DD; 2=KTR)	Prednisolone (mg/day)	MMF (mg/day)	Mycophenolate mofetil (mg/day)	Tacrolimus (mg/day)	Azathioprine (mg/day)	Cyclosporin A	Everolimus (mg/day)	Rapamycin (mg/day)
Non-KTR	3				50
Non-KTR	5			3.5
Non-KTR	2	250
Non-KTR	3			3
Non-KTR	5			0.5
Non-KTR	5			7.5
Non-KTR	7.5	750
Non-KTR	5				75	125
Non-KTR	2.5
Non-KTR	2.5
Non-KTR	1
Non-KTR			360
Non-KTR	6
Non-KTR	5
Non-KTR	5
Non-KTR	7.5			2
Non-KTR	2.5			1
Non-KTR	7.5			3
Non-KTR	5			1
Non-KTR	5			4
Non-KTR	1	500
KTR				3			1.25
KTR		500		2.5
KTR	5			5
KTR	5			6
KTR	3			1
KTR	6					175
KTR	5		720	2.5
KTR	5	1000				75
KTR	5	750				75
KTR	5	750		3
KTR	4	750					1
KTR	5	1000		4
KTR	5	500		3
KTR	5	1000		1
KTR	5	1250				60
KTR	6	1750				135
KTR	5					60		0.5
KTR	5	1250		2.5
